# Supplementary material for: Effects of temperature on gene expression in embryos of the coral Montastraea faveolata
Source: BMC Genomics. 2009 Dec 23;10:627. doi: 10.1186/1471-2164-10-627 (PMC2807443; doi:10.1186/1471-2164-10-627)
Supplement: Additional file 1 — Differentially expressed genes as determined by BAGEL. Fold changes are determined in relation to the expression of a gene at 27.5°C. Functional annotation as deduced from BLASTx, GO, and UniProtKB. All CloneIDs are accessible at http://sequoia.ucmerced.edu/SymBioSys/index.php. [file 1471-2164-10-627-S1.XLS]

## Sheet: Sheet1
Additional file 1 - Differentially expressed genes as determined by BAGEL
Fold changes are determined in relation to the expression of a gene at 27.5 °C. Functional annotation as deduced from BLASTx, GO, and UniProtKB. All CloneIDs are accessible at http://sequoia.ucmerced.edu/SymBioSys/index.php
12 hours, 29.0 °C up-regulated genes
Clone ID	Fold change	Annotation	Process
CAON1815	1.31262	Ras-related protein Rab-10	transport
AOSB874	1.22085	Sorting nexin 7	transport
AOSB788	1.29538	Coatomer subunit delta	transport
CAOO2477	1.455	60S ribosomal protein L23	translation, ribosomes, protein biosynthesis
CAON1341	1.74658	Ribosomal protein S5	translation, ribosomes, protein biosynthesis
CAON1226	1.38653	LWamide neuropeptides	signaling
AOSB638	2.07873	Intron-binding protein aquarius	RNA, mRNA modification
AOSB1111	2.08509	dsRNA-spec adenosine deaminase	RNA, mRNA modification
AOSB460	1.49765	Stress response protein NST1	response to stress
CAON612	1.54933	Activating transcription factor 5	regulation of transcription
AOSF578	1.32913	Zinc finger, C2H2-type	regulation of transcription
AOSB586	1.70712	Transcript. Reg. PHD-bromodomain 2	regulation of transcription
AOSB472	2.57346	Ubiquitin carboxyl-terminal hydrolase 5	proteolysis, protein degradation
AOSB1028	1.54774	Ubiquitin-conjugating enzyme E2 S	proteolysis, protein degradation
CAON999	1.66724	S-adenosylMet synthetase isoform 1	metabolism
AOSB445	1.35926	Glyoxylate reductase	metabolism
AOSB632	1.3636	Histone H1.0-A	DNA
AOSB760	1.34064	Myosin class II heavy chain (MHC)	cytoskeleton, cell adhesion
AOSB564	1.24327	Integral membrane protein DGCR2/IDD	cytoskeleton, cell adhesion
CAON1474	1.33489	Acidic coiled-coil contain. protein 3	cell proliferation, growth, development
AOSC887	1.25542	Dev. regulated GTP binding protein 1	cell proliferation, growth, development
AOSB404	1.92196	Smooth muscle	cell proliferation, growth, development
AOSB1116	1.62957	Disks large-associated protein 5	cell proliferation, growth, development
AOSB1061	1.29438	Gametogenetin-binding protein 2	cell proliferation, growth, development
CAON561	1.63753	gi|147811131|emb|CAN65648.1|hypothetical protein [Vitis vinifera]	-
CAON1217	1.41234	Chloramphenicol acetyltransferase	-
AOSF493	1.29271	Solute carrier family 24 member 6	-
AOSF1276	1.47661	WD repeat-containing protein 40A	-
AOSF1185	1.43047	Predicted protein	-
AOSF1131	1.86494	GFP-like fluorescent chromoprotein	-
AOSF1116	1.44056	Tbc domain containing protein	-
AOSF1010	1.66782	Predicted protein	-
AOSC457	1.5234	gi|156372911|ref|XP_001629278.1|predicted protein [Nematostella vectensis]	-
AOSB923	1.68828	gi|156402860|ref|XP_001639808.1|predicted protein [Nematostella vectensis]	-
AOSB551	1.25003	CWF19-like protein 2	-
AOSB527	1.66395	PDZ domain containing protein NHERF-2	-
AOSB399	1.80727	gi|156386687|ref|XP_001634043.1|predicted protein [Nematostella vectensis]	-
AOSB1124	1.71271	Hypothetical protein CHGG_05731	-
CAOO626	1.32849	-	-
CAOO470	1.8446	-	-
CAOO2426	1.39853	-	-
CAOO1139	1.50545	-	-
CAON989	1.58798	-	-
CAON844	1.16651	-	-
CAON649	2.37869	-	-
CAON623	1.28565	-	-
CAON609	1.46852	-	-
CAON571	1.43427	-	-
CAON1816	1.81296	-	-
CAON1726	1.64403	-	-
CAON1581	1.40096	-	-
CAON1465	1.71933	-	-
CAON1398	1.64665	-	-
AOSF900	1.54284	-	-
AOSF868	1.41281	-	-
AOSF783	1.71433	-	-
AOSF757	1.51372	-	-
AOSF621	2.09326	-	-
AOSF592	1.23366	-	-
AOSF554	1.68105	-	-
AOSF547	1.16385	-	-
AOSF443	1.31441	-	-
AOSF433	2.12206	-	-
AOSF392	1.38341	-	-
AOSF1511	1.33117	-	-
AOSF1459	1.60774	-	-
AOSF1324	1.60643	-	-
AOSF1291	1.48459	-	-
AOSF1240	1.39058	-	-
AOSF1208	2.96185	-	-
AOSF1139	1.29196	-	-
AOSF1134	1.90309	-	-
AOSF1011	1.43927	-	-
AOSC568	1.68665	-	-
AOSC547	1.54665	-	-
AOSC1082	2.08058	-	-
AOSC1056	1.25364	-	-
AOSC1032	1.63543	-	-
AOSC1020	1.39314	-	-
AOSB831	1.56545	-	-
AOSB827	1.6518	-	-
AOSB684	2.17565	-	-
AOSB655	1.47639	-	-
12 hours, 29.0 °C down-regulated genes
Clone ID	Fold change	Annotation	Process
CAOO1095	1.50382	Protein transport protein Sec61 subunit beta	transport
AOSC1015	1.67211	Ribosomal protein s18	translation, ribosomes, protein biosynthesis
AOSC1063	1.63681	60S ribosomal protein L18	translation, ribosomes, protein biosynthesis
AOSC506	1.71784	Ribosomal protein S9	translation, ribosomes, protein biosynthesis
AOSC809	1.59335	60S ribosomal protein L11	translation, ribosomes, protein biosynthesis
AOSC944	1.66236	40S ribosomal protein S25	translation, ribosomes, protein biosynthesis
AOSF1141	1.32477	Ribosomal protein L15	translation, ribosomes, protein biosynthesis
AOSF1155	1.74436	40S ribosomal protein S14	translation, ribosomes, protein biosynthesis
AOSF1167	1.46566	40S ribosomal protein S3	translation, ribosomes, protein biosynthesis
AOSF1193	1.79426	Ribosomal protein l35a	translation, ribosomes, protein biosynthesis
AOSF1264	1.55259	60S ribosomal protein L14	translation, ribosomes, protein biosynthesis
AOSF1326	1.33319	60S ribosomal protein L13a	translation, ribosomes, protein biosynthesis
AOSF1378	1.61235	60S ribosomal protein L28	translation, ribosomes, protein biosynthesis
AOSF1387	1.42682	40S ribosomal protein S19	translation, ribosomes, protein biosynthesis
AOSF1416	1.6562	40S ribosomal protein S4	translation, ribosomes, protein biosynthesis
AOSF1463	1.70283	Elongation factor 1-alpha	translation, ribosomes, protein biosynthesis
AOSF569	1.7188	Nucleolar gtp-binding protein	translation, ribosomes, protein biosynthesis
AOSF605	1.33457	Ribosome biogenesis protein RLP24	translation, ribosomes, protein biosynthesis
AOSF736	1.26253	Ribosomal protein L15	translation, ribosomes, protein biosynthesis
AOSF841	1.47866	Ribosomal protein l22	translation, ribosomes, protein biosynthesis
AOSF939	1.59816	Ribosomal protein S17e	translation, ribosomes, protein biosynthesis
CAON1044	1.54909	40S ribosomal protein S16	translation, ribosomes, protein biosynthesis
CAON1209	1.6737	60S ribosomal protein L44	translation, ribosomes, protein biosynthesis
CAON914	1.62466	Ribosomal protein L7A	translation, ribosomes, protein biosynthesis
CAOO1045	1.46908	Ribosomal protein L15	translation, ribosomes, protein biosynthesis
CAOO2216	1.4858	40S ribosomal protein S8	translation, ribosomes, protein biosynthesis
CAON491	1.6522	Fibropellin Ia, partial	signaling
CAOO481	1.84014	Neuronal AChR subunit alpha-7	signaling
AOSB875	1.31756	Negative affector of Salt Tolerance	response to stress
AOSF533	1.9882	Transcription factor HES-1	response to stress
AOSC403	1.29112	2Fe-2S ferredoxin site	response to oxidative stress
AOSF1222	1.39586	Malate dehydrogenase	response to oxidative stress
AOSF1447	1.53564	Glutathione S-transferase Mu	response to oxidative stress
AOSF512	1.28014	(bZIP) transcription factor	regulation of transcription
AOSF1178	1.53994	Leishmanolysin family protein	proteolysis, protein degradation
AOSF1282	1.61977	Similar to polyprotein	proteolysis, protein degradation
AOSF1317	1.26687	Ubiquitin-associated/EF1B	proteolysis, protein degradation
AOSF1487	1.63679	Peptidase M14, carboxypeptidase A	proteolysis, protein degradation
CAON1748	1.30487	Ubiquitin-like protein FUBI	proteolysis, protein degradation
CAON980	1.55655	Zinc metalloproteinase nas-13	proteolysis, protein degradation
CAON781	1.17501	RNA 3'-terminal phosphate cyclase	metabolism
CAOO2537	1.56591	Long-chain-fatty-acid--CoA ligase 4	metabolism
AOSB507	1.37713	Protein Red	immune system
AOSF836	1.27219	Cis-trans isomerase FKBP1A	immune system
AOSC720	1.41758	Mitochondrial ATP synthase f chain	electron transport, oxidative phophorylation
CAON1668	1.65676	Cytochrome b5	electron transport, oxidative phophorylation
CAON943	1.27309	NADH-ubiquinone oxidoreductase 7	electron transport, oxidative phophorylation
AOSF1219	1.24123	Histone H3.3	DNA
AOSF774	1.76774	Pol-like protein	DNA
AOSF636	1.32614	Sidekick-1	cytoskeleton, cell adhesion
AOSF651	1.55334	Dynein light chain roadblock-type 2	cytoskeleton, cell adhesion
CAON1610	1.26845	Kinesin-like protein KIF21B	cytoskeleton, cell adhesion
CAON708	1.23673	Dynein heavy chain, cytoplasmic	cytoskeleton, cell adhesion
CAOO413	1.49975	Myosin smooth muscle	cytoskeleton, cell adhesion
AOSF1133	1.77997	Alanyl-tRNA synthetase, mitochondrial	cell proliferation, growth, development
AOSF1300	1.28312	Translocon-associated protein subunit beta	cell proliferation, growth, development
AOSF912	1.33513	GTP-binding nuclear protein ran-1	cell proliferation, growth, development
CAOO719	1.51188	ER S phase cyclin A-ass. protein	cell proliferation, growth, development
AOSC865	1.39377	Methionine sulfoxide reductase	apoptosis
AOSF1172	1.24687	Cathepsin B	apoptosis
AOSF1361	1.50362	Adenosine receptor A1	apoptosis
AOSC1094	1.88219	Chloramphenicol acetyltransferase	-
AOSC607	1.19514	Hypothetical protein	-
AOSF1109	1.35896	SCRiP1	-
AOSF1140	2.43082	SCRiP5	-
AOSF1157	1.26429	Surface antigen	-
AOSF1192	1.47037	SCRiP2	-
AOSF1199	1.50781	SCRiP6	-
AOSF1284	1.59973	Glucose repression mediator protein	-
AOSF1532	1.9646	gi|67516955|ref|XP_658363.1|hypothetical protein AN0759.2 [Aspergillus nidulans FGSC A4]	-
AOSF494	1.67045	Predicted protein	-
AOSF645	1.24107	Protein o-fucosyltransferase 1	-
AOSF824	1.26398	Orf2-encoded protein	-
AOSF913	1.33121	Predicted protein	-
AOSF988	1.53614	Predicted protein	-
CAOO1050	2.88337	Chloramphenicol acetyltransferase	-
CAOO618	1.38755	HMG-I and HMG-Y, DNA-binding	-
AOSC1075	1.64241	-	-
AOSC689	1.44825	-	-
AOSC708	2.01281	-	-
AOSC890	1.35715	-	-
AOSC966	1.2809	-	-
AOSF1018	1.32282	-	-
AOSF1056	1.8693	-	-
AOSF1064	2.09207	-	-
AOSF1104	2.77039	-	-
AOSF1127	1.47612	-	-
AOSF1129	1.94633	-	-
AOSF1137	1.56002	-	-
AOSF1147	1.30921	-	-
AOSF1156	1.35183	-	-
AOSF1171	1.24596	-	-
AOSF1174	1.89615	-	-
AOSF1181	1.30177	-	-
AOSF1206	2.03603	-	-
AOSF1229	1.2645	-	-
AOSF1237	1.45033	-	-
AOSF1245	1.72743	-	-
AOSF1266	1.62768	-	-
AOSF1267	2.57302	-	-
AOSF1269	2.33084	-	-
AOSF1294	1.61954	-	-
AOSF1370	1.39235	-	-
AOSF1409	1.45409	-	-
AOSF1442	1.56055	-	-
AOSF1528	6.50429	-	-
AOSF397	1.25279	-	-
AOSF410	1.65293	-	-
AOSF428	1.52898	-	-
AOSF431	2.15281	-	-
AOSF441	1.46561	-	-
AOSF449	1.27079	-	-
AOSF509	1.37754	-	-
AOSF516	1.39279	-	-
AOSF543	1.32498	-	-
AOSF610	1.57491	-	-
AOSF630	2.20661	-	-
AOSF640	1.22704	-	-
AOSF663	2.13803	-	-
AOSF696	1.4731	-	-
AOSF703	1.85808	-	-
AOSF715	1.76332	-	-
AOSF731	1.80572	-	-
AOSF737	1.65446	-	-
AOSF745	1.40681	-	-
AOSF799	1.95857	-	-
AOSF827	1.34839	-	-
AOSF853	1.23167	-	-
AOSF911	1.33967	-	-
AOSF925	1.88487	-	-
AOSF979	1.46299	-	-
CAON1010	1.49566	-	-
CAON1074	1.44947	-	-
CAON1143	1.45923	-	-
CAON1248	1.47537	-	-
CAON1363	1.9379	-	-
CAON1579	1.36741	-	-
CAON1767	1.62249	-	-
CAON1819	1.45271	-	-
CAON1885	1.19231	-	-
CAON464	1.66567	-	-
CAON473	1.52274	-	-
CAON511	1.40459	-	-
CAON850	1.25054	-	-
CAOO2139	1.67707	-	-
CAOO2228	1.83113	-	-
CAOO2517	1.48794	-	-
CAOO467	1.61558	-	-
CAOO884	1.33186	-	-
12 hours, 31.5 °C up-regulated genes
Clone ID	Fold change	Annotation	Process
CAON1815	1.43831	Ras-related protein Rab-10	transport
CAOO2477	1.64515	60S ribosomal protein L23	translation, ribosomes, protein biosynthesis
AOSF736	1.30076	Ribosomal protein L15	translation, ribosomes, protein biosynthesis
AOSF1141	1.28038	Ribosomal protein L15	translation, ribosomes, protein biosynthesis
AOSF1236	1.5963	Rhodopsin-like GPCR superfamily	signaling
AOSF1077	1.28334	NHP2-like protein 1	RNA, mRNA modification
AOSB1111	1.4321	dsRNA-spec adenosine deaminase	RNA, mRNA modification
AOSB1012	1.41231	Serine arginine repetitive matrix 1	RNA, mRNA modification
CAON1605	1.3695	Heat shock transcription factor 1	response to stress
CAON1879	1.32558	Cytochrome p450	response to oxidative stress
AOSF787	1.25729	Sulfhydryl oxidase	response to oxidative stress
AOSF1373	1.49135	Thioredoxin	response to oxidative stress
CAON612	1.5306	Activating transcription factor 5	regulation of transcription
CAON1123	1.47622	ccaat enhancer binding protein gamma	regulation of transcription
AOSC580	1.33808	Zinc finger, C2H2-type	regulation of transcription
AOSB586	1.26935	Transcript. Reg. PHD-bromodomain 2	regulation of transcription
CAON1748	1.17675	Ubiquitin-like protein FUBI	proteolysis, protein degradation
CAON1197	1.41986	Peptidase M	proteolysis, protein degradation
AOSB472	1.73391	Ubiquitin carboxyl-terminal hydrolase 5	proteolysis, protein degradation
CAON999	1.25477	S-adenosylMet synthetase isoform 1	metabolism
AOSC420	1.52095	Aspartate/ornithine carbamoyltransferase	metabolism
AOSC1008	1.47332	Ribonuclease 3	metabolism
AOSF631	1.35309	Cytochrome b	electron transport, oxidative phophorylation
AOSF1328	1.34103	Cytochrome b	electron transport, oxidative phophorylation
AOSC391	1.48464	ATP synthase lipid-binding protein, mito.	electron transport, oxidative phophorylation
CAON1787	1.70615	Reverse transcriptase	DNA
AOSF584	1.40117	Reverse transcriptase	DNA
AOSC625	1.43757	Spectrin beta chain, brain 3	cytoskeleton, cell adhesion
AOSB694	1.25345	LEThal family member (let-858)	cell proliferation, growth, development
AOSB1116	1.32594	Disks large-associated protein 5	cell proliferation, growth, development
CAOO1931	1.88111	gi|156377972|ref|XP_001630919.1|predicted protein [Nematostella vectensis]	-
CAON1234	1.90964	Coiled-coil domain containing 94	-
AOSF493	1.32963	Solute carrier family 24 member 6	-
AOSF1472	1.53661	Hypothetical membrane associated protein	-
AOSF1408	2.82318	Hypothetical protein	-
AOSF1131	1.58518	GFP-like fluorescent chromoprotein	-
AOSC607	1.38001	Hypothetical protein	-
AOSC457	1.42287	gi|156372911|ref|XP_001629278.1|predicted protein [Nematostella vectensis]	-
AOSB399	1.4412	gi|156386687|ref|XP_001634043.1|predicted protein [Nematostella vectensis]	-
CAOO773	1.77925	-	-
CAOO470	1.77006	-	-
CAOO2639	1.79649	-	-
CAOO2426	1.40712	-	-
CAON985	1.28541	-	-
CAON649	1.84206	-	-
CAON609	1.80358	-	-
CAON394	1.61135	-	-
CAON1803	1.47912	-	-
CAON1800	1.91459	-	-
CAON1777	1.33015	-	-
CAON1772	1.5287	-	-
CAON1706	1.24189	-	-
CAON1567	1.35106	-	-
CAON1398	1.3368	-	-
CAON1064	1.64399	-	-
AOSF900	1.54685	-	-
AOSF779	1.2608	-	-
AOSF757	1.63392	-	-
AOSF672	1.19163	-	-
AOSF592	1.37152	-	-
AOSF559	1.53039	-	-
AOSF468	1.44214	-	-
AOSF433	1.83669	-	-
AOSF398	1.33946	-	-
AOSF392	1.64421	-	-
AOSF1492	2.2657	-	-
AOSF1459	1.40318	-	-
AOSF1404	1.33749	-	-
AOSF1392	1.68611	-	-
AOSF1324	1.52513	-	-
AOSF1299	1.3773	-	-
AOSF1291	1.43322	-	-
AOSF1247	1.28703	-	-
AOSF1159	1.59333	-	-
AOSC952	1.43603	-	-
AOSC792	2.00957	-	-
AOSC755	1.29442	-	-
AOSC749	1.43667	-	-
AOSC617	1.54416	-	-
AOSC568	1.49067	-	-
AOSC535	1.27475	-	-
AOSC533	1.54553	-	-
AOSC492	1.5287	-	-
AOSC486	1.48654	-	-
AOSC471	1.22214	-	-
AOSC455	1.47959	-	-
AOSC1050	1.48366	-	-
AOSB827	1.60593	-	-
AOSB684	1.50518	-	-
12 hours, 31.5 °C down-regulated genes
Clone ID	Fold change	Annotation	Process
CAON1001	1.615	Integral membrane transporter protein	transport
AOSC499	1.705	Sorting nexin associated golgi protein 1	transport
AOSC713	1.501	Ribosomal protein l3	translation, ribosomes, protein biosynthesis
AOSF1161	1.546	Aminoacyl-tRNA synthetase, class I	translation, ribosomes, protein biosynthesis
CAON1044	1.194	40S ribosomal protein S16	translation, ribosomes, protein biosynthesis
CAON566	1.328	40S ribosomal protein S10	translation, ribosomes, protein biosynthesis
CAOO902	2.13	Elongation factor-1 alpha	translation, ribosomes, protein biosynthesis
AOSB763	1.496	Protein tyrosine phosphatase type 1	signaling
AOSB913	1.232	SAPK substrate protein 1	signaling
AOSF695	1.481	Protein kinase	signaling
CAON1102	1.493	Iron/zinc purple acid phosphatase	signaling
CAON491	1.392	Fibropellin Ia, partial	signaling
AOSB875	1.256	Negative affector of Salt Tolerance	response to stress
AOSF1521	1.347	Universal stress protein	response to stress
AOSF510	1.818	Heavy metal detoxification protein	response to stress
AOSF528	1.311	Chaperonin Cpn60	response to stress
AOSF533	1.605	Transcription factor HES-1	response to stress
CAOO703	1.948	senescence-associated protein	response to stress
AOSC403	1.254	2Fe-2S ferredoxin site	response to oxidative stress
AOSC790	1.429	Perox. 3,2-trans-enoyl-CoA isomerase	response to oxidative stress
AOSF1222	1.405	Malate dehydrogenase	response to oxidative stress
AOSF1285	1.689	Zinc finger, RING-type	regulation of transcription
AOSC877	1.37	Ubiquitin carboxyl-terminal hydrolase 7	proteolysis, protein degradation
AOSF560	1.476	Ubiquitin carboxyl-terminal hydrolase 24	proteolysis, protein degradation
CAON980	1.576	Zinc metalloproteinase nas-13	proteolysis, protein degradation
AOSF613	1.42	Cobalamin biosynthesis protein N, CobN	metabolism
AOSF821	1.679	Glutamine amidotransferase, class-II	metabolism
CAON781	1.204	RNA 3'-terminal phosphate cyclase	metabolism
CAOO2537	1.476	Long-chain-fatty-acid--CoA ligase 4	metabolism
AOSB507	1.675	Protein Red	immune system
CAON1668	1.281	Cytochrome b5	electron transport, oxidative phophorylation
CAON943	1.245	NADH-ubiquinone oxidoreductase 7	electron transport, oxidative phophorylation
AOSB632	1.334	Histone H1.0-A	DNA
AOSF1088	1.545	Reverse transcriptase	DNA
AOSF1219	1.911	Histone H3.3	DNA
AOSF1473	1.807	Reverse transcriptase	DNA
AOSF1357	1.739	Myosin IXA	cytoskeleton, cell adhesion
AOSF969	1.35	Myosin-VIIa	cytoskeleton, cell adhesion
CAON1295	1.539	Myosin-VIIa	cytoskeleton, cell adhesion
CAOO413	1.319	Myosin smooth muscle	cytoskeleton, cell adhesion
AOSB594	1.435	|XL-INCENP protein	cell proliferation, growth, development
AOSB668	1.426	Lethal(2) giant larvae protein homolog 1	cell proliferation, growth, development
AOSF912	1.23	GTP-binding nuclear protein ran-1	cell proliferation, growth, development
CAON1056	1.492	Calumenin	Ca2+
AOSC865	2.024	Methionine sulfoxide reductase	apoptosis
CAOO2671	1.272	ATG16 Autophagy-related protein 16	apoptosis
AOSB1050	2.024	Mitochondrial transcription factor b1	-
AOSB951	1.475	Conserved hypothetical protein	-
AOSC401	1.604	Predicted protein	-
AOSF1010	1.378	Predicted protein	-
AOSF1109	1.488	SCRiP1	-
AOSF1116	1.522	Tbc domain containing protein	-
AOSF1123	1.929	Predicted protein	-
AOSF1140	2.616	SCRiP5	-
AOSF1157	1.489	Surface antigen	-
AOSF1363	1.802	gi|115638677|ref|XP_786610.2|PREDICTED: hypothetical protein [Strongylocentrotus purpuratus]	-
AOSF1420	1.964	Hypothetical protein NEMVEDRAFT_v1g155059	-
AOSF1476	1.374	Predicted protein	-
AOSF1532	2.126	gi|67516955|ref|XP_658363.1|hypothetical protein AN0759.2 [Aspergillus nidulans FGSC A4]	-
AOSF482	1.529	WD40 repeat	-
AOSF988	1.493	Predicted protein	-
CAON392	1.379	Predicted protein	-
CAOO2097	2.22	Hypothetical protein	-
AOSC1086	1.365	-	-
AOSC1098	1.34	-	-
AOSC597	1.511	-	-
AOSC675	1.317	-	-
AOSC708	1.638	-	-
AOSC845	1.745	-	-
AOSF1018	1.338	-	-
AOSF1056	2.014	-	-
AOSF1064	2.177	-	-
AOSF1087	1.551	-	-
AOSF1097	1.756	-	-
AOSF1127	1.385	-	-
AOSF1129	1.776	-	-
AOSF1165	2.215	-	-
AOSF1188	1.869	-	-
AOSF1206	1.977	-	-
AOSF1237	1.582	-	-
AOSF1266	1.742	-	-
AOSF1267	2.232	-	-
AOSF1289	1.286	-	-
AOSF1305	1.67	-	-
AOSF1399	1.189	-	-
AOSF1453	2.114	-	-
AOSF1464	1.796	-	-
AOSF1470	1.385	-	-
AOSF1528	6.396	-	-
AOSF410	1.867	-	-
AOSF419	1.311	-	-
AOSF428	1.625	-	-
AOSF431	1.695	-	-
AOSF441	1.392	-	-
AOSF449	1.615	-	-
AOSF495	1.191	-	-
AOSF514	1.478	-	-
AOSF516	1.975	-	-
AOSF536	1.189	-	-
AOSF544	1.389	-	-
AOSF557	1.397	-	-
AOSF609	1.348	-	-
AOSF610	1.587	-	-
AOSF640	1.169	-	-
AOSF649	1.382	-	-
AOSF663	2.172	-	-
AOSF703	1.475	-	-
AOSF737	1.961	-	-
AOSF778	1.32	-	-
AOSF799	1.935	-	-
AOSF827	1.337	-	-
AOSF881	1.542	-	-
AOSF919	1.451	-	-
AOSF925	2.245	-	-
AOSF961	1.315	-	-
CAON1062	1.283	-	-
CAON1363	2.122	-	-
CAON1819	1.25	-	-
CAON473	1.441	-	-
CAON511	1.319	-	-
CAON591	1.314	-	-
CAON901	2.288	-	-
CAON941	1.579	-	-
CAON994	1.708	-	-
CAOO2139	1.603	-	-
CAOO2228	1.815	-	-
CAOO2517	1.607	-	-
CAOO467	1.357	-	-
CAOO948	1.885	-	-
48 hours, 29.0 °C up-regulated genes
Clone ID	Fold change	Annotation	Process
AOSB763	1.32313	Protein tyrosine phosphatase type 1	signaling
CAOO2479	1.71875	Senescence-associated protein	response to stress
AOSF483	1.55989	Glutathione S-transferase	response to stress
AOSF1521	1.1989	Universal stress protein	response to stress
AOSB460	1.42099	Stress response protein NST1	response to stress
CAON1879	1.26434	Cytochrome p450	response to oxidative stress
CAON1101	1.36318	Soma ferritin	response to oxidative stress
AOSF997	2.19343	Peroxidasin	response to oxidative stress
AOSF550	2.0242	Catalase	response to oxidative stress
CAON999	1.35663	S-adenosylMet synthetase isoform 1	metabolism
AOSF929	1.4694	Pol-like protein	DNA
CAON392	1.21958	Predicted protein	-
AOSF1532	1.96928	gi|67516955|ref|XP_658363.1|hypothetical protein AN0759.2 [Aspergillus nidulans FGSC A4]	-
AOSF1420	2.22906	Hypothetical protein NEMVEDRAFT_v1g155059	-
AOSB399	1.32625	gi|156386687|ref|XP_001634043.1|predicted protein [Nematostella vectensis]	-
CAON604	1.41771	-	-
CAON582	1.36636	-	-
CAON1803	1.48035	-	-
CAON1706	1.37828	-	-
CAON1674	1.67416	-	-
AOSF802	1.23902	-	-
AOSF778	1.33354	-	-
AOSF672	1.28071	-	-
AOSF621	2.33424	-	-
AOSF441	1.31474	-	-
AOSF1396	1.43683	-	-
AOSF1322	1.36465	-	-
AOSF1240	1.26431	-	-
AOSF1079	1.56417	-	-
AOSC890	1.23981	-	-
AOSC617	1.39343	-	-
AOSC1145	1.24048	-	-
AOSB684	1.52829	-	-
48 hours, 29 °C down-regulated genes
Clone ID	Fold change	Annotation	Process
AOSF1278	1.26286	Protein transport protein Sec61 subunit gamma	transport
AOSF1264	1.32177	60S ribosomal protein L14	translation, ribosomes, protein biosynthesis
CAON1044	1.21397	40S ribosomal protein S16	translation, ribosomes, protein biosynthesis
CAON1066	1.85935	Drought-induced protein rdi	response to stress
AOSF1447	1.48778	Glutathione S-transferase Mu	response to oxidative stress
AOSB771	1.56784	Chromodomain-helicase-7	regulation of transcription
AOSF512	1.32629	(bZIP) transcription factor	regulation of transcription
AOSC877	1.37093	Ubiquitin carboxyl-terminal hydrolase 7	proteolysis, protein degradation
AOSF1053	1.66939	Protease inhibitor I4, serpin	proteolysis, protein degradation
CAON1748	1.26798	Ubiquitin-like protein FUBI	proteolysis, protein degradation
AOSF1456	1.44688	Dihydropteridine reductase	metabolism
CAON1675	1.43522	Isocitrate lyase	metabolism
AOSC720	1.33952	Mitochondrial ATP synthase f chain	electron transport, oxidative phophorylation
AOSF631	1.29367	Cytochrome b	electron transport, oxidative phophorylation
AOSF914	1.4249	CDGSH iron sulfur domain protein 2	electron transport, oxidative phophorylation
CAON1668	1.25688	Cytochrome b5	electron transport, oxidative phophorylation
CAON943	1.30308	NADH-ubiquinone oxidoreductase 7	electron transport, oxidative phophorylation
AOSF1219	1.35532	Histone H3.3	DNA
AOSF622	2.25017	Histone H2A.V	DNA
AOSF1307	1.54358	Severin	cytoskeleton, cell adhesion
AOSF634	1.32506	Dynein light chain Tctex-type 1	cytoskeleton, cell adhesion
CAON1610	1.36099	Kinesin-like protein KIF21B	cytoskeleton, cell adhesion
AOSF573	1.45064	Calmodulin	cell proliferation, growth, development
AOSF912	1.38118	GTP-binding nuclear protein ran-1	cell proliferation, growth, development
CAON1906	1.35164	Lethal giant larvae	cell proliferation, growth, development
AOSC448	1.36109	Calreticulin	apoptosis
AOSF761	1.37184	Proapoptotic caspase adaptor protein	apoptosis
CAON1120	1.36086	Viral IAP-associated factor homolog	apoptosis
CAOO2671	1.28045	ATG16 Autophagy-related protein 16	apoptosis
AOSB999	1.74362	Complement componentq subcomponent binding protein	-
AOSC1103	1.30614	Chloramphenicol acetyltransferase	-
AOSF1140	1.31381	SCRiP5	-
AOSF913	1.38437	Predicted protein	-
AOSC1075	1.56111	-	-
AOSC1137	1.36238	-	-
AOSC533	1.20031	-	-
AOSC792	1.40359	-	-
AOSC896	1.31475	-	-
AOSC911	1.35976	-	-
AOSC980	1.30178	-	-
AOSF1158	1.47848	-	-
AOSF1171	1.23919	-	-
AOSF1180	2.04921	-	-
AOSF1218	1.18456	-	-
AOSF1255	1.25826	-	-
AOSF1267	1.69243	-	-
AOSF1270	1.56011	-	-
AOSF1298	1.6218	-	-
AOSF1344	1.44157	-	-
AOSF557	1.79064	-	-
AOSF568	1.29994	-	-
AOSF603	1.65481	-	-
AOSF640	1.1632	-	-
AOSF715	1.67769	-	-
AOSF731	1.37008	-	-
AOSF745	1.26473	-	-
AOSF868	1.32508	-	-
CAON1074	1.76263	-	-
CAON1349	1.56554	-	-
CAON1418	1.58335	-	-
CAON1579	1.30566	-	-
CAON1651	1.42962	-	-
CAON1760	1.59701	-	-
CAON1777	1.37664	-	-
CAON1810	1.48291	-	-
CAON417	1.27693	-	-
CAON931	1.76097	-	-
CAOO2228	1.45457	-	-
48 hours, 31.5 °C up-regulated genes
Clone ID	Fold change	Annotation	Process
CAON1224	1.28054	ATP-bindingsub-family fmember 3	transport
AOSC1134	1.40765	Syntaxin 16	transport
CAON1341	1.50237	Ribosomal protein S5	translation, ribosomes, protein biosynthesis
CAON1226	1.3657	LWamide neuropeptides	signaling
AOSC876	1.41663	Tyrosine-protein phosphatase Lar	signaling
CAON739	1.57688	ATP-dependent rna helicase	RNA, mRNA modification
AOSB638	1.92606	Intron-binding protein aquarius	RNA, mRNA modification
CAOO703	1.40991	Senescence-associated protein	response to stress
CAOO2479	1.42474	Senescence-associated protein	response to stress
AOSB947	1.68018	Transcriptional regulator ATRX	response to stress
AOSB460	1.48665	Stress response protein NST1	response to stress
AOSB392	1.47268	Recombination repair protein 1	response to stress
CAON1879	1.35081	Cytochrome p450	response to oxidative stress
CAON1101	1.39772	Soma ferritin	response to oxidative stress
AOSF997	12.4194	Peroxidasin	response to oxidative stress
AOSF550	2.28155	Catalase	response to oxidative stress
AOSC785	1.45964	Cytochrome c	response to oxidative stress
CAON612	1.54906	Activating transcription factor 5	regulation of transcription
CAON1821	1.30081	Zinc finger, CCHC-type	regulation of transcription
AOSF1405	1.45769	Zinc finger, CCHC-type	regulation of transcription
AOSF560	1.4899	Ubiquitin carboxyl-terminal hydrolase 24	proteolysis, protein degradation
AOSB949	1.88436	E3 ubiquitin-protein ligase UHRF1	proteolysis, protein degradation
AOSB1028	2.18875	Ubiquitin-conjugating enzyme E2 S	proteolysis, protein degradation
CAON1380	2.09622	Glutamine amidotransferase, class-II	metabolism
AOSB445	1.73554	Glyoxylate reductase	metabolism
AOSF387	1.53288	Tachylectin-2	immune system
AOSB747	1.98786	Cytochrome c oxidase subunit 1	electron transport, oxidative phophorylation
CAON1314	1.53372	DNA topoisomerase I, mitochondrial	DNA
AOSF1088	1.28149	Reverse transcriptase	DNA
AOSB632	1.86462	Histone H1.0-A	DNA
AOSB437	1.49019	DNA polymerase epsilon subunit 3	DNA
AOSF969	1.56962	Myosin-VIIa	cytoskeleton, cell adhesion
AOSF1012	1.73237	nck-associated protein 1	cytoskeleton, cell adhesion
AOSC914	1.2119	Procollagen, type V, alpha 3	cytoskeleton, cell adhesion
AOSC393	1.56401	Dynamin-A	cell proliferation, growth, development
AOSB596	1.66373	NHR-6	cell proliferation, growth, development
AOSB1020	1.3698	SAPS3 protein	cell proliferation, growth, development
CAOO2250	1.56329	Hypothetical protein AYWB_261	-
CAON392	1.27861	Predicted protein	-
CAON1330	1.3629	gi|156392516|ref|XP_001636094.1|predicted protein [Nematostella vectensis]	-
CAON1234	1.45299	Coiled-coil domain containing 94	-
CAON1166	2.05274	Loc560949 protein	-
AOSF1532	1.70212	gi|67516955|ref|XP_658363.1|hypothetical protein AN0759.2 [Aspergillus nidulans FGSC A4]	-
AOSF1420	4.55242	Hypothetical protein NEMVEDRAFT_v1g155059	-
AOSC853	1.3743	gi|156378572|ref|XP_001631216.1|predicted protein [Nematostella vectensis]	-
AOSC828	1.36513	Testis specific, 10, isoform CRA_a	-
AOSC457	1.53186	gi|156372911|ref|XP_001629278.1|predicted protein [Nematostella vectensis]	-
AOSB399	1.98628	gi|156386687|ref|XP_001634043.1|predicted protein [Nematostella vectensis]	-
AOSB1124	1.9118	Hypothetical protein CHGG_05731	-
AOSB1073	2.00586	Smooth muscle	-
CAOO933	1.87033	-	-
CAOO750	1.41935	-	-
CAOO626	1.34864	-	-
CAOO2246	1.35122	-	-
CAON989	1.60516	-	-
CAON867	1.51698	-	-
CAON637	1.37791	-	-
CAON623	1.30695	-	-
CAON609	1.31722	-	-
CAON604	1.43856	-	-
CAON599	1.80795	-	-
CAON592	1.8441	-	-
CAON582	1.46614	-	-
CAON571	1.41245	-	-
CAON522	1.37443	-	-
CAON464	1.61678	-	-
CAON436	1.51694	-	-
CAON390	1.61718	-	-
CAON1849	1.40178	-	-
CAON1816	1.78884	-	-
CAON1782	1.85793	-	-
CAON1777	1.31875	-	-
CAON1758	1.6886	-	-
CAON1717	1.58857	-	-
CAON1686	2.11643	-	-
CAON1674	1.27851	-	-
CAON1631	1.33653	-	-
CAON1625	1.44885	-	-
CAON1369	1.96539	-	-
CAON1282	1.698	-	-
CAON1202	2.1581	-	-
AOSF941	1.7178	-	-
AOSF900	1.40745	-	-
AOSF874	1.62486	-	-
AOSF869	1.54916	-	-
AOSF778	1.95329	-	-
AOSF757	1.65007	-	-
AOSF712	2.32393	-	-
AOSF696	1.49479	-	-
AOSF672	1.3022	-	-
AOSF621	4.24078	-	-
AOSF441	1.68455	-	-
AOSF433	1.89288	-	-
AOSF432	9.54119	-	-
AOSF397	1.25549	-	-
AOSF1503	1.83591	-	-
AOSF1322	1.70264	-	-
AOSF1318	1.61821	-	-
AOSF1287	3.60327	-	-
AOSF1272	2.831	-	-
AOSF1249	1.48379	-	-
AOSF1079	1.59971	-	-
AOSC987	1.41656	-	-
AOSC792	1.38192	-	-
AOSC675	1.36358	-	-
AOSC568	1.41851	-	-
AOSC481	1.46938	-	-
AOSC441	1.37049	-	-
AOSC1082	1.65428	-	-
AOSC1064	1.56518	-	-
AOSB827	1.44664	-	-
AOSB684	1.7307	-	-
AOSB666	1.55073	-	-
48 hours, 31.5 °C down-regulated genes
Clone ID	Fold change	Annotation	Process
AOSF1110	1.33748	Aladin	transport
AOSF1278	1.41533	Protein transport protein Sec61 subunit gamma	transport
AOSF642	1.5035	Major yolk protein	transport
CAON1689	1.57946	Acyl-CoA-binding protein (ACBP)	transport
CAOO1095	1.47172	Protein transport protein Sec61 subunit beta	transport
CAOO526	1.54994	Protein transport protein Sec61 subunit alpha	transport
AOSC1015	1.67256	Ribosomal protein s18	translation, ribosomes, protein biosynthesis
AOSC1063	1.67388	60S ribosomal protein L18	translation, ribosomes, protein biosynthesis
AOSC1120	1.41664	Elongation factor 1-alpha	translation, ribosomes, protein biosynthesis
AOSC456	1.79305	60S ribosomal protein L10	translation, ribosomes, protein biosynthesis
AOSC475	1.3099	Ribosomal protein S10	translation, ribosomes, protein biosynthesis
AOSC506	1.58042	Ribosomal protein S9	translation, ribosomes, protein biosynthesis
AOSC565	1.57052	40S ribosomal protein S24	translation, ribosomes, protein biosynthesis
AOSC713	2.0708	Ribosomal protein l3	translation, ribosomes, protein biosynthesis
AOSC809	1.34363	60S ribosomal protein L11	translation, ribosomes, protein biosynthesis
AOSC944	1.76214	40S ribosomal protein S25	translation, ribosomes, protein biosynthesis
AOSF1009	1.67147	Ribosomal protein l26	translation, ribosomes, protein biosynthesis
AOSF1141	1.6552	Ribosomal protein L15	translation, ribosomes, protein biosynthesis
AOSF1155	1.38266	40S ribosomal protein S14	translation, ribosomes, protein biosynthesis
AOSF1167	1.70768	40S ribosomal protein S3	translation, ribosomes, protein biosynthesis
AOSF1193	1.52719	Ribosomal protein l35a	translation, ribosomes, protein biosynthesis
AOSF1256	1.79929	60S ribosomal protein L5	translation, ribosomes, protein biosynthesis
AOSF1264	1.65535	60S ribosomal protein L14	translation, ribosomes, protein biosynthesis
AOSF1280	1.628	60S ribosomal protein L27	translation, ribosomes, protein biosynthesis
AOSF1326	1.5914	60S ribosomal protein L13a	translation, ribosomes, protein biosynthesis
AOSF1352	1.35423	60S ribosomal protein L19	translation, ribosomes, protein biosynthesis
AOSF1356	1.76463	40S ribosomal protein S15a	translation, ribosomes, protein biosynthesis
AOSF1378	1.70063	60S ribosomal protein L28	translation, ribosomes, protein biosynthesis
AOSF1387	1.75653	40S ribosomal protein S19	translation, ribosomes, protein biosynthesis
AOSF1416	1.86487	40S ribosomal protein S4	translation, ribosomes, protein biosynthesis
AOSF1424	1.63917	60S ribosomal protein L32	translation, ribosomes, protein biosynthesis
AOSF1463	1.74449	Elongation factor 1-alpha	translation, ribosomes, protein biosynthesis
AOSF1493	1.64816	Elongation factor-1 alpha	translation, ribosomes, protein biosynthesis
AOSF546	1.24681	Nucleolar gtp-binding protein	translation, ribosomes, protein biosynthesis
AOSF569	1.59989	Nucleolar gtp-binding protein	translation, ribosomes, protein biosynthesis
AOSF605	1.48771	Ribosome biogenesis protein RLP24	translation, ribosomes, protein biosynthesis
AOSF620	1.39396	Eukaryotic initiation factor 4A-II	translation, ribosomes, protein biosynthesis
AOSF736	1.45964	Ribosomal protein L15	translation, ribosomes, protein biosynthesis
AOSF841	1.59944	Ribosomal protein l22	translation, ribosomes, protein biosynthesis
AOSF939	1.52259	Ribosomal protein S17e	translation, ribosomes, protein biosynthesis
CAON1026	1.70631	40S ribosomal protein S3a	translation, ribosomes, protein biosynthesis
CAON1044	1.59673	40S ribosomal protein S16	translation, ribosomes, protein biosynthesis
CAON1092	1.36204	Probable ribosome biogenesis protein RLP24	translation, ribosomes, protein biosynthesis
CAON1322	1.47159	Ribosomal protein L19/L19e	translation, ribosomes, protein biosynthesis
CAON1386	1.66483	60S ribosomal protein L37-A	translation, ribosomes, protein biosynthesis
CAON1901	1.67585	60S ribosomal protein L35a	translation, ribosomes, protein biosynthesis
CAON533	1.53797	Ribosomal protein S16	translation, ribosomes, protein biosynthesis
CAON810	1.4591	60S ribosomal protein L35	translation, ribosomes, protein biosynthesis
CAON914	1.59033	Ribosomal protein L7A	translation, ribosomes, protein biosynthesis
CAOO1045	1.65488	Ribosomal protein L15	translation, ribosomes, protein biosynthesis
CAOO2216	1.52211	40S ribosomal protein S8	translation, ribosomes, protein biosynthesis
CAOO902	2.03962	Elongation factor-1 alpha	translation, ribosomes, protein biosynthesis
AOSB1012	1.35021	Serine arginine repetitive matrix 1	RNA, mRNA modification
AOSF1016	1.36152	Pre-mRNA branch site protein p14	RNA, mRNA modification
AOSF1077	1.68876	NHP2-like protein 1	RNA, mRNA modification
AOSF1075	1.56361	Sequestosome-1	response to stress
CAON1066	2.49563	Drought-induced protein rdi	response to stress
AOSC403	1.31886	2Fe-2S ferredoxin site	response to oxidative stress
AOSF1222	1.81702	Malate dehydrogenase	response to oxidative stress
AOSF1447	2.23568	Glutathione S-transferase Mu	response to oxidative stress
AOSF787	1.19659	Sulfhydryl oxidase	response to oxidative stress
CAON969	1.58846	Ferritin	response to oxidative stress
AOSB764	1.23282	26S proteasome non-ATPase regulatory subunit 2	proteolysis, protein degradation
AOSC1104	1.30211	26s proteasome regulatory subunit rpn1	proteolysis, protein degradation
AOSF1053	2.23129	Protease inhibitor I4, serpin	proteolysis, protein degradation
AOSF1282	1.52726	Similar to polyprotein	proteolysis, protein degradation
AOSF1347	1.52118	Ubiquitin	proteolysis, protein degradation
CAON1197	1.48513	Peptidase M	proteolysis, protein degradation
CAON1748	1.76469	Ubiquitin-like protein FUBI	proteolysis, protein degradation
AOSF1456	1.55367	Dihydropteridine reductase	metabolism
AOSF795	1.47572	Glutamine amidotransferase, class-II	metabolism
CAON1404	1.4295	Alanine aminotransferase 2-like	metabolism
CAON1675	1.79443	Isocitrate lyase	metabolism
CAON781	1.36363	RNA 3'-terminal phosphate cyclase	metabolism
CAOO2537	1.33189	Long-chain-fatty-acid--CoA ligase 4	metabolism
AOSF836	1.50058	Cis-trans isomerase FKBP1A	immune system
AOSC391	2.2001	ATP synthase lipid-binding protein, mito.	electron transport, oxidative phophorylation
AOSC720	1.67161	Mitochondrial ATP synthase f chain	electron transport, oxidative phophorylation
AOSF914	1.53127	CDGSH iron sulfur domain protein 2	electron transport, oxidative phophorylation
AOSF993	1.43098	Mitochondrial-proc. peptidase subunit beta	electron transport, oxidative phophorylation
CAON1087	1.61915	ATP synthase subunit b, mitochondrial	electron transport, oxidative phophorylation
CAON1556	2.08138	ATP synthase lipid-binding protein, mito.	electron transport, oxidative phophorylation
CAON1668	1.62063	Cytochrome b5	electron transport, oxidative phophorylation
CAON943	1.87222	NADH-ubiquinone oxidoreductase 7	electron transport, oxidative phophorylation
CAOO440	1.82268	Ubiquinol-cytochrome c reductase hinge protein	electron transport, oxidative phophorylation
CAOO932	1.46484	Cytochrome c-1	electron transport, oxidative phophorylation
AOSF1219	2.0573	Histone H3.3	DNA
AOSF622	3.50568	Histone H2A.V	DNA
AOSF1307	2.45996	Severin	cytoskeleton, cell adhesion
AOSF634	1.48199	Dynein light chain Tctex-type 1	cytoskeleton, cell adhesion
AOSF651	1.33624	Dynein light chain roadblock-type 2	cytoskeleton, cell adhesion
AOSF780	2.06964	Myosin light chain	cytoskeleton, cell adhesion
CAON1135	1.62017	Beta tubulin, autoregulation binding site	cytoskeleton, cell adhesion
AOSF1300	1.37093	Translocon-associated protein subunit beta	cell proliferation, growth, development
AOSF1434	1.6272	Piwi-like protein 4	cell proliferation, growth, development
AOSF573	2.29814	Calmodulin	cell proliferation, growth, development
AOSF912	1.90972	GTP-binding nuclear protein ran-1	cell proliferation, growth, development
CAON1906	1.38682	Lethal giant larvae	cell proliferation, growth, development
CAON1056	1.31524	Calumenin	Ca2+
AOSC448	1.60036	Calreticulin	apoptosis
AOSF1172	1.26813	Cathepsin B	apoptosis
AOSF761	1.66034	Proapoptotic caspase adaptor protein	apoptosis
CAOO2671	1.67431	ATG16 Autophagy-related protein 16	apoptosis
AOSC1094	1.34527	Chloramphenicol acetyltransferase	-
AOSC607	1.15585	Hypothetical protein	-
AOSF1116	1.5461	Tbc domain containing protein	-
AOSF1123	2.76286	Predicted protein	-
AOSF1140	1.61966	SCRiP5	-
AOSF1185	2.60966	Predicted protein	-
AOSF1233	1.89068	Protein	-
AOSF545	1.41366	gi|156374974|ref|XP_001629858.1|predicted protein [Nematostella vectensis]	-
AOSF645	1.3093	Protein o-fucosyltransferase 1	-
AOSF810	1.28555	SCRiP8	-
AOSF913	1.45052	Predicted protein	-
AOSF988	1.44654	Predicted protein	-
CAOO1931	1.4798	gi|156377972|ref|XP_001630919.1|predicted protein [Nematostella vectensis]	-
CAOO410	1.63378	Split hand foot malformationtype 1	-
AOSB407	1.35671	-	-
AOSC1020	1.28063	-	-
AOSC1075	3.06704	-	-
AOSC471	1.42627	-	-
AOSC486	1.68134	-	-
AOSC492	1.31251	-	-
AOSC533	1.79045	-	-
AOSC708	2.05535	-	-
AOSC749	1.31653	-	-
AOSC807	2.16198	-	-
AOSC871	1.45531	-	-
AOSC952	1.27669	-	-
AOSC966	1.23395	-	-
AOSC980	1.40512	-	-
AOSF1019	1.59959	-	-
AOSF1080	1.53447	-	-
AOSF1085	1.36639	-	-
AOSF1089	1.23992	-	-
AOSF1127	1.34307	-	-
AOSF1134	1.71364	-	-
AOSF1180	2.07651	-	-
AOSF1202	1.52373	-	-
AOSF1245	1.53371	-	-
AOSF1267	2.43737	-	-
AOSF1270	1.4894	-	-
AOSF1298	1.74514	-	-
AOSF1344	2.63614	-	-
AOSF1404	1.46128	-	-
AOSF1409	1.32716	-	-
AOSF1477	1.4385	-	-
AOSF1520	1.29791	-	-
AOSF392	1.64694	-	-
AOSF509	1.26248	-	-
AOSF557	2.35389	-	-
AOSF568	1.38581	-	-
AOSF603	1.71851	-	-
AOSF618	1.31981	-	-
AOSF629	1.59018	-	-
AOSF715	2.00316	-	-
AOSF731	2.94979	-	-
AOSF738	1.60831	-	-
AOSF745	1.51502	-	-
AOSF779	1.48797	-	-
AOSF811	1.30827	-	-
AOSF868	1.78591	-	-
AOSF931	1.86211	-	-
CAON1248	1.37788	-	-
CAON1397	1.42739	-	-
CAON1421	1.36016	-	-
CAON1902	1.39011	-	-
CAON844	1.20077	-	-
CAON931	1.78093	-	-
CAOO2009	1.62099	-	-
CAOO2308	1.2667	-	-
CAOO2600	1.56239	-	-
