# Supplementary material for: Effects of temperature on gene expression in embryos of the coral Montastraea faveolata
Source: BMC Genomics. 2009 Dec 23;10:627. doi: 10.1186/1471-2164-10-627 (PMC2807443; doi:10.1186/1471-2164-10-627)
Supplement: Additional file 2 — Differentially expressed genes assorted to the three main groups system perturbation, system maintenance, and system regulation. FC: fold change. All CloneIDs are accessible at http://sequoia.ucmerced.edu/SymBioSys/index.php. [file 1471-2164-10-627-S2.XLS]

## Sheet: table
	Additional File 2: Differentially expressed genes assorted to the three main groups system perturbation, system maintenance, and system regulation. FC: fold change
	system perturbation
			12 hours, 29.0 °C			48 hours, 29.0 °C				12 hours, 31.5 °C			48 hours, 31.5 °C
	Category		cloneID	FC	annotation	cloneID	FC	annotation		cloneID	FC	annotation	cloneID	FC	annotation
	response to stress	up	AOSB460	1.498	Stress response protein NST1	AOSB460	1.421	Stress response protein NST1		CAON1605	1.37	Heat shock transcription factor 1	AOSB460	1.487	Stress response protein NST1
			AOSF1131	1.865	GFP-like fluorescent chromoprotein	AOSF1521	1.199	Universal stress protein		AOSF1131	1.585	GFP-like fluorescent chromoprotein	AOSB392	1.473	Recombination repair protein 1
						CAOO2479	1.719	Senescence-associated protein					CAOO2479	1.425	senescence-associated protein
													CAOO703	1.41	senescence-associated protein
													AOSB947	1.68	Transcriptional regulator ATRX
		down	AOSB875	1.31756	Negative affector of Salt Tolerance	CAON1066	1.859	Drought-induced protein rdi		AOSB875	1.256	Negative affector of Salt Tolerance	CAON1066	2.496	drought-induced protein rdi
			AOSF1192	1.47	SCRiP2	AOSF1140	1.314	SCRiP5		AOSF510	1.818	Heavy metal detoxification protein	AOSF1075	1.564	Sequestosome-1
			AOSF1199	1.508	SCRiP6					AOSF528	1.311	Chaperonin Cpn60	AOSF1140	1.62	SCRiP5
			AOSF1109	1.359	SCRiP1					AOSF1521	1.347	Universal stress protein	AOSF810	1.286	SCRiP8
			AOSF1140	2.431	SCRiP5					CAOO703	1.948	Senescence-associated protein
										AOSF1109	1.488	SCRiP1
										AOSF1140	2.616	SCRiP5
	response to	up				CAON1879	1.264	Cytochrome p450		CAON1879	1.326	Cytochrome p450	CAON1879	1.351	Cytochrome p450
	oxidative stress					CAON1101	1.363	Soma ferritin		AOSF787	1.257	Sulfhydryl oxidase	CAON1101	1.398	Soma ferritin
						AOSF997	2.193	Peroxidasin-like protein		AOSF1373	1.491	Thioredoxin	AOSF997	12.419	Peroxidasin-like protein
						AOSF550	2.024	Catalase					AOSF550	2.282	Catalase
						AOSF483	1.56	Glutathione S-transferase					AOSC785	1.46	cytochrome c
		down	AOSF1447	1.536	Glutathione S-transferase Mu	AOSF1447	1.488	Glutathione S-transferase Mu		AOSC790	1.429	Perox. 3,2-trans-enoyl-CoA isomerase	AOSF1447	2.236	Glutathione S-transferase Mu
			AOSF1222	1.396	Malate dehydrogenase					AOSF1222	1.405	Malate dehydrogenase	AOSF1222	1.817	Malate dehydrogenase
			AOSC403	1.291	2Fe-2S ferredoxin site					AOSC403	1.254	2Fe-2S ferredoxin site	AOSC403	1.319	2Fe-2S ferredoxin site
			AOSC865	1.39377	Methionine sulfoxide reductase Msr					AOSC865	2.024	Methionine sulfoxide reductase Msr	AOSF787	1.197	Sulfhydryl oxidase
													CAON969	1.588	Ferritin
	apoptosis	up	CAON612	1.549	Activating transcription factor 5					CAON612	1.53	Activating transcription factor 5	CAON612	1.549	Activating transcription factor 5
		down	AOSF1172	1.24687	Cathepsin B	CAON1120	1.361	Viral IAP-associated factor homolog		CAOO2671	1.272	ATG16 autophagy related 16-like 1	AOSF1172	1.268	Cathepsin B
			AOSF1361	1.50362	Adenosine receptor A1	CAOO2671	1.28	ATG16 Autophagy-related protein 16					CAOO2671	1.674	ATG16 Autophagy-related protein 16
						AOSC448	1.361	Calreticulin					AOSC448	1.6	Calreticulin
						AOSF761	1.372	Proapoptotic caspase adapter protein					AOSF761	1.66	Proapoptotic caspase adapter protein
	immune system	up											AOSF387	1.533	Tachylectin-2
		down	AOSB507	1.377	Protein Red					AOSB507	1.675	Protein Red	AOSF836	1.501	Cis-trans isomerase FKBP1A
			AOSF836	1.272	Cis-trans isomerase FKBP1A					CAON1056	1.492	Calumenin	CAON1056	1.315	Calumenin
	system maintenance
			12 hours, 29.0 °C			48 hours, 29.0 °C				12 hours, 31.5 °C			48 hours, 31.5 °C
	Category		cloneID	FC	annotation	cloneID	FC	annotation		cloneID	FC	annotation	cloneID	FC	annotation
	cytoskeleton	up	AOSB760	1.341	Myosin class II heavy chain (MHC)					AOSC625	1.438	Spectrin beta chain, brain 3	AOSF969	1.57	Myosin-VIIa
			AOSB564	1.243	Integral membrane protein DGCR2/IDD								AOSF1012	1.732	Nck-associated protein 1
													AOSC914	1.212	Procollagen, type V, alpha 3
		down	CAON1610	1.268	Kinesin-like protein KIF21B	CAON1610	1.361	Kinesin-like protein KIF21B		AOSF1357	1.739	Myosin IXA	AOSF780	2.07	Myosin light chain
			AOSF651	1.553	Dynein light chain roadblock-type 2	AOSF1307	1.544	Severin		AOSF969	1.35	Myosin-VIIa	AOSF1307	2.46	Severin
			CAON708	1.237	Dynein heavy chain, cytoplasmic	AOSF634	1.325	Dynein light chain Tctex-type 1		CAON1295	1.539	Myosin-VIIa	AOSF651	1.336	Dynein light chain roadblock-type 2
			CAOO413	1.5	Myosin smooth muscle					CAOO413	1.319	Myosin smooth muscle	AOSF634	1.482	Dynein light chain Tctex-type 1
			AOSF636	1.326	Sidekick-1								CAON1135	1.62	Beta tubulin, autoregulation binding site
	proliferation, growth,	up	AOSB1116	1.63	Disks large-associated protein 5					AOSB1116	1.326	Disks large-associated protein 5	AOSC393	1.564	Dynamin-A
	development		CAON1474	1.335	Acidic coiled-coil contain. protein 3					AOSB694	1.253	Lethal family member (let-858)	AOSB596	1.664	NHR-6
			AOSC887	1.255	Dev. regulated GTP binding protein 1					AOSB586	1.269	Transcript. Reg. PHD-bromodomain 2	AOSB1020	1.37	SAPS3 protein
			AOSB404	1.922	Smooth muscle					AOSF533	1.605	Transcription factor HES-1
			AOSB1061	1.294	Gametogenetin-binding protein 2
			AOSB586	1.707	Transcript. Reg. PHD-bromodomain 2
			AOSF533	1.9882	Transcription factor HES-1
			AOSB551	1.25	CWF19-like protein 2
		down	AOSF1133	1.78	Alanyl-tRNA synthetase, mitochondrial	CAON1906	1.352	Lethal giant larvae		AOSB668	1.426	Lethal(2) giant larvae protein homolog 1	CAON1906	1.387	Lethal giant larvae
			AOSF912	1.335	GTP-binding nuclear protein ran-1	AOSF912	1.381	GTP-binding nuclear protein ran-1		AOSF912	1.23	GTP-binding nuclear protein ran-1	AOSF912	1.91	GTP-binding nuclear protein ran-1
			AOSF1300	1.283	Translocon-assoc. protein subunit beta	AOSF573	1.451	Calmodulin		AOSB594	1.435	XL-INCENP protein	AOSF1300	1.371	Translocon-assoc. protein subunit beta
			CAOO719	1.512	ER S phase cyclin A-ass. protein					CAON491	1.392	Fibropellin Ia, partial	AOSF1434	1.627	Piwi-like protein 4
			CAON491	1.652	Fibropellin Ia, partial								AOSF573	2.298	Calmodulin
	ribosomes,	up	CAOO2477	1.455	60S ribosomal protein L23					CAOO2477	1.645	60S ribosomal protein L23	CAON1341	1.502	Ribosomal protein S5
	translation		CAON1341	1.747	Ribosomal protein S5					AOSF736	1.28	Ribosomal protein L15
										AOSF1141	1.301	40S ribosomal protein S27
		down	Av Δ Fold	1.54	40S ribosomal protein S14, S16,	AOSF1264	1.322	60S ribosomal protein L14		CAON1044	1.19	40S ribosomal protein S16	AOSC1120	1.41664	Elongation factor 1-alpha
					S19, S25, S27, S3, S4, S8	CAON1044	1.214	40S ribosomal protein S16		CAON566	1.33	40S ribosomal protein S10	CAOO902	2.03962	Elongation factor-1 alpha
			Av Δ Fold	1.57	60S ribosomal protein L11, L13a,					AOSC713	1.501	Ribosomal protein l3	AOSF620	1.39396	Eukaryotic initiation factor 4A-II
					L14, L18, L28, L44					AOSF1161	1.546	Aminoacyl-tRNA synthetase, class I	AOSF546	1.24681	Nucleolar GTP-binding protein
			Av Δ Fold	1.58	Ribosomal protein L15, L21e, L22,					CAOO902	2.13	Elongation factor-1 alpha	CAON1092	1.36204	Probable ribosome biogenesis protein RLP24
					L35a, L7a, L8e, S17e, S18, S30, S9					AOSB1050	2.024	Mitochondrial transcription factor b1	Av Δ Fold	1.66	40S ribosomal protein S14, S15a, S16,
															S19, S24, S25, S27, S3, S3a, S4, S5, S8
													Av Δ Fold	1.61	60S ribosomal protein L10, L11, L13a, L14,
															L18, L19, L27, L28, L32, L35, L35a, L37a, L5
													Av Δ Fold	1.59	Ribosomal protein L15, L19, L21e, L22, L26, L3,
															L35a, L7a, L8e, S10, S16, S17e, S18, S30, S9
	degradation	up	AOSB472	2.573	Ubiquitin carboxyl-terminal hydrolase 5					AOSB472	1.73391	Ubiquitin carboxyl-terminal hydrolase 5	AOSF560	1.4899	Ubiquitin carboxyl-terminal hydrolase 24
			AOSB1028	1.548	Ubiquitin-conjugating enzyme E2 S					CAON1748	1.17675	Ubiquitin-like protein FUBI	AOSB1028	2.18875	Ubiquitin-conjugating enzyme E2 S
										CAON1197	1.41986	Peptidase M	AOSB949	1.88436	E3 ubiquitin-protein ligase UHRF1
		down	CAON1748	1.305	Ubiquitin-like protein FUBI	CAON1748	1.268	Ubiquitin-like protein FUBI		AOSC877	1.37	Ubiquitin carboxyl-terminal hydrolase 7	CAON1748	1.765	Ubiquitin-like protein FUBI
			CAON980	1.557	Zinc metalloproteinase nas-13	AOSC877	1.371	Ubiquitin carboxyl-terminal hydrolase 7		CAON980	1.576	Zinc metalloproteinase nas-13	AOSB764	1.233	26S proteasome non-ATPase reg subunit 2
			AOSF1317	1.267	Ubiquitin-associated/EF1B	AOSF1053	1.669	Protease inhibitor I4, serpin		AOSF560	1.476	Ubiquitin carboxyl-terminal hydrolase 24	AOSC1104	1.302	26s proteasome regulatory subunit rpn1
			AOSF1282	1.62	Similar to polyprotein								AOSF1053	2.231	Protease inhibitor I4, serpin
			AOSF1487	1.637	Peptidase M14, carboxypeptidase A								AOSF1282	1.527	Similar to polyprotein
			AOSF1178	1.54	Leishmanolysin family protein								AOSF1347	1.521	Ubiquitin
													CAON1197	1.485	Peptidase M
	metabolism	up	CAON999	1.667	S-adenosylMet synthetase isoform 1	CAON999	1.357	S-adenosylMet synthetase isoform 1		CAON999	1.255	S-adenosylMet synthetase isoform 1	CAON1380	2.096	Glutamine amidotransferase, class-II
			AOSB445	1.359	Glyoxylate reductase					AOSC420	1.521	Aspartate/ornithine carbamoyltransferase	AOSB445	1.736	Glyoxylate reductase
										AOSC1008	1.473	Ribonuclease 3
		down	CAON781	1.175	RNA 3'-terminal phosphate cyclase	AOSF1456	1.447	Dihydropteridine reductase		AOSF613	1.42	Cobalamin biosynthesis protein N, CobN	AOSF1456	1.554	Dihydropteridine reductase
			CAOO2537	1.566	Long-chain-fatty-acid--CoA ligase 4	CAON1675	1.435	Isocitrate lyase		CAON1404	1.43	Alanine aminotransferase 2-like	CAON1675	1.794	Isocitrate lyase
			AOSF1284	1.6	Glucose repression mediator protein					CAOO2537	1.476	Long-chain-fatty-acid--CoA ligase 4	CAOO2537	1.332	Long-chain-fatty-acid--CoA ligase 4
										CAON781	1.204	RNA 3'-terminal phosphate cyclase	CAON781	1.364	RNA 3'-terminal phosphate cyclase
										AOSF821	1.679	Glutamine amidotransferase, class-II	AOSF795	1.476	Glutamine amidotransferase, class-II
	electron transport	up								AOSF631	1.353	Cytochrome b	AOSB747	1.988	Cytochrome c oxidase subunit 1
										AOSF1328	1.341	Cytochrome b
										AOSC391	1.485	ATP synthase lipid-binding protein, mito.
		down	CAON1668	1.657	Cytochrome b5	CAON1668	1.257	Cytochrome b5		CAON1668	1.281	Cytochrome b5	CAON1668	1.621	Cytochrome b5
			CAON943	1.273	NADH-ubiquinone oxidoreductase 7	CAON943	1.303	NADH-ubiquinone oxidoreductase 7		CAON943	1.245	NADH-ubiquinone oxidoreductase 7	CAON943	1.872	NADH-ubiquinone oxidoreductase 7
			AOSC720	1.418	Mitochondrial ATP synthase f chain	AOSC720	1.34	Mitochondrial ATP synthase f chain					AOSC720	1.672	Mitochondrial ATP synthase f chain
						AOSF914	1.425	CDGSH iron sulfur domain protein 2					AOSF914	1.531	CDGSH iron sulfur domain protein 2
						AOSF631	1.294	Cytochrome b					CAON1087	1.619	ATP synthase subunit b, mitochondrial
													CAON1556	2.081	ATP synthase lipid-binding protein, mito.
													AOSC391	2.2	ATP synthase lipid-binding protein, mito.
													AOSF993	1.431	Mitochondrial-proc. peptidase subunit beta
													CAOO440	1.823	Ubiquinol-cyt c reductase hinge protein
													CAOO932	1.465	Cytochrome c-1
	transport	up	CAON1815	1.31	Ras-related protein Rab-10					CAON1815	1.438	Ras-related protein Rab-10	AOSC1134	1.408	Syntaxin 16
			AOSB788	1.3	Coatomer subunit delta								CAON1224	1.281	ATP-bindingsub-family fmember 3
			AOSB874	1.22	Sorting nexin 7
		down	CAOO1095	1.504	Transport protein Sec61 subunit beta	AOSF1278	1.263	Transport protein Sec61 subunit gamma		CAON1001	1.615	Integral membrane transporter protein	AOSF1278	1.415	Transport protein Sec61 subunit gamma
										AOSC499	1.705	Sorting nexin associated golgi protein 1	CAOO526	1.55	Transport protein Sec61 subunit alpha
													CAOO1095	1.472	Transport protein Sec61 subunit beta
													CAON1689	1.579	Acyl-CoA-binding protein (ACBP)
													AOSF1110	1.337	Aladin
													AOSF642	1.503	Major yolk protein
	system regulation
			12 hours, 29.0 °C			48 hours, 29.0 °C				12 hours, 31.5 °C			48 hours, 31.5 °C
	Category		cloneID	FC	annotation	cloneID	FC	annotation		cloneID	FC	annotation	cloneID	FC	annotation
	signalling	up	CAON1226	1.387	LWamide neuropeptides	AOSB763	1.323	Protein tyrosine phosphatase type 1		AOSF1236	1.596	Rhodopsin-like GPCR superfamily	CAON1226	1.366	LWamide neuropeptides
													AOSC876	1.417	Tyrosine-protein phosphatase Lar
		down	CAOO481	1.84	Neuronal AChR subunit alpha-7					CAON1102	1.493	Iron/zinc purple acid phosphatase
										AOSB763	1.496	Protein tyrosine phosphatase type 1
										AOSB913	1.232	SAPK substrate protein 1
										AOSF695	1.481	Protein kinase
	RNA	up	AOSB1111	2.08509	dsRNA-spec adenosine deaminase					AOSB1111	1.4321	dsRNA-spec adenosine deaminase	CAON739	1.57688	ATP-dependent rna helicase
			AOSB638	2.07873	Intron-binding protein aquarius					AOSF1077	1.28334	NHP2-like protein 1	AOSB638	1.92606	Intron-binding protein aquarius
										AOSB1012	1.41231	Serine arginine repetitive matrix 1
		down											AOSB1012	1.35	Serine arginine repetitive matrix 1
													AOSF1077	1.689	NHP2-like protein 1
													AOSF1016	1.362	Pre-mRNA branch site protein p14
	DNA	up	AOSB632	1.364	Histone H1.0-A	AOSF929	1.469	Pol-like protein		CAON1787	1.706	Reverse transcriptase	AOSB632	1.865	Histone H1.0-A
										AOSF584	1.401	Reverse transcriptase	CAON1314	1.534	DNA topoisomerase I, mitochondrial
													AOSF1088	1.281	Reverse transcriptase
													AOSB437	1.49	DNA polymerase epsilon subunit 3
		down	AOSF1219	1.241	Histone H3.3	AOSF1219	1.355	Histone H3.3		AOSF1219	1.911	Histone H3.3	AOSF1219	2.057	Histone H3.3
			AOSF774	1.768	Pol-like protein	AOSF622	2.25	Histone H2A.V		AOSB632	1.334	Histone H1.0-A	AOSF622	3.506	Histone H2A.V
										AOSF1088	1.545	Reverse transcriptase
										AOSF1473	1.807	Reverse transcriptase
	regulation of	up	AOSF578	1.329	Zinc finger, C2H2-type					CAON612	1.531	Activating transcription factor 5	CAON1821	1.301	Zinc finger, CCHC-type
	transcription									AOSC580	1.338	Zinc finger, C2H2-type	AOSF1405	1.458	Zinc finger, CCHC-type
										CAON1123	1.476	CCAAT enhancer binding protein gamma
		down	AOSF512	1.28	(bZIP) transcription factor	AOSF512	1.326	(bZIP) transcription factor		AOSF1285	1.689	Zinc finger, RING-type
						AOSB771	1.568	Chromodomain-helicase-7

## Sheet: graphs
	12 hours	48 hours
29.5C	17	16	system pertubation
31.5C	21	33	system pertubation
29.5C	56	17	system maintenance
31.5C	35	92	system maintenance
29.5C	9	6	system regulation
31.5C	18	15	system regulation
